# Supplementary material for: Fluorescent Aptasensor and Colorimetric Aptablot for p-tau231 Detection: Toward Early Diagnosis of Alzheimer’s Disease
Source: Biomedicines. 2022 Jan 1;10(1):93. doi: 10.3390/biomedicines10010093 (PMC8772959; doi:10.3390/biomedicines10010093)
Supplement: Supplementary file 1 [file biomedicines-10-00093-s001.zip]

Archive with 1 entries (1 files):
- biomedicines-1521048-supplementary.pdf
